# Supplementary material for: Six minutes to promote change: People, not facts, alter students' perceptions on climate change
Source: Ecol Evol. 2021 May 1;11(11):5790–802. doi: 10.1002/ece3.7553 (PMC8207154; doi:10.1002/ece3.7553)
Supplement: Supplementary file 1 — Appendix S1 [file ECE3-11-5790-s002.xlsx]

## Sheet: Descriptive Information
Appendix A: Survey and Participation Check Information
1. Pre-survey statements. Students were asked to respond on a Likert Scale (5 = Strongly Agree, 4 = Agree, 3 = Neither agree nor disagree, 2 = Disagree, 1 = Strongly Disagree).
There is convincing evidence that human activities are altering the Earth’s climate.
Atmospheric concentration of carbon dioxide is increasing.
Climate change has had an impact on recent extreme weather events.
Human activities have too small of an impact to affect something as large as the earth’s climate.
Most scientists accept that human activities are altering the earth’s climate.
Scientists are largely divided as to whether or not humans are the primary cause of climate change.
Climate change is not a serious problem.
Climate change poses a serious risk to human health, safety, and prosperity.
Governments need to act to mitigate climate change.
Individuals need to act to mitigate climate change.
People who accept that humans are causing climate change are very different from me.
People who get worked up about climate change seem strange to me.
I identify as a person who believes in climate change.
2. Video and participation check (Engaging Science Lecture, Consensus Messaging, Elite Cues)
Engaging Science Lecture
If every time you draw an ace from a deck of cards you get a superstorm like sandy, what does the speaker say climate change is doing?
Who told Dr. Shepherd that climate change is due to the sun?
Weather is your mood, climate is your...
Consensus Messaging
What does Dr. Shepherd say the public disagreeing with climate scientists is like?
What does the speaker say makes sense to do with papers that don't state a position on climate change?
The speaker says "_______ is a hugely important part of science."
Elite Cues
Was Arnold Schwarzenegger in the video?
What city were the Mayor and City Manager from?
How many years of military experience did the Vice Admiral have?
3. Post-survey (5 = Strongly Agree, 4 = Agree, 3 = Neither agree nor disagree, 2 = Disagree, 1 = Strongly Disagree).
There is convincing evidence that human activities are altering the Earth’s climate.
Atmospheric concentration of carbon dioxide is increasing.
Climate change has had an impact on recent extreme weather events.
Human activities have too small of an impact to affect something as large as the earth’s climate.
Most scientists accept that human activities are altering the earth’s climate.
Scientists are largely divided as to whether or not humans are the primary cause of climate change.
Climate change is not a serious problem.
Climate change poses a serious risk to human health, safety, and prosperity.
Governments need to act to mitigate climate change.
Individuals need to act to mitigate climate change.
People who accept that humans are causing climate change are very different from me.
People who get worked up about climate change seem strange to me.
I identify as a person who believes in climate change.
4. Demographics Survey:
Gender
Race
Major
Primary Citizenship
What are your favorite news sources?
Which of the following describes your political ideology?

## Sheet: Survey Questions
Question Number	Statement	Scale	Survey
Q6_1	There is convincing evidence that human activities are altering the Earth’s climate.	5 = Strongly Agree, 4 = Agree, 3 = Neither agree nor disagree, 2 = Disagree, 1 = Strongly Disagree	Pre-Survey
Q6_2	Atmospheric concentration of carbon dioxide is increasing.	5 = Strongly Agree, 4 = Agree, 3 = Neither agree nor disagree, 2 = Disagree, 1 = Strongly Disagree	Pre-Survey
Q6_3	Climate change has had an impact on recent extreme weather events.	5 = Strongly Agree, 4 = Agree, 3 = Neither agree nor disagree, 2 = Disagree, 1 = Strongly Disagree	Pre-Survey
Q6_4	Human activities have too small of an impact to affect something as large as the earth’s climate.	5 = Strongly Agree, 4 = Agree, 3 = Neither agree nor disagree, 2 = Disagree, 1 = Strongly Disagree	Pre-Survey
Q6_5	Most scientists accept that human activities are altering the earth’s climate.	5 = Strongly Agree, 4 = Agree, 3 = Neither agree nor disagree, 2 = Disagree, 1 = Strongly Disagree	Pre-Survey
Q6_6	Scientists are largely divided as to whether or not humans are the primary cause of climate change.	5 = Strongly Agree, 4 = Agree, 3 = Neither agree nor disagree, 2 = Disagree, 1 = Strongly Disagree	Pre-Survey
Q6_7	Climate change is not a serious problem.	5 = Strongly Agree, 4 = Agree, 3 = Neither agree nor disagree, 2 = Disagree, 1 = Strongly Disagree	Pre-Survey
Q6_8	Climate change poses a serious risk to human health, safety, and prosperity.	5 = Strongly Agree, 4 = Agree, 3 = Neither agree nor disagree, 2 = Disagree, 1 = Strongly Disagree	Pre-Survey
Q6_9	Governments need to act to mitigate climate change.	5 = Strongly Agree, 4 = Agree, 3 = Neither agree nor disagree, 2 = Disagree, 1 = Strongly Disagree	Pre-Survey
Q6_10	Individuals need to act to mitigate climate change.	5 = Strongly Agree, 4 = Agree, 3 = Neither agree nor disagree, 2 = Disagree, 1 = Strongly Disagree	Pre-Survey
Q6_11	People who accept that humans are causing climate change are very different from me.	5 = Strongly Agree, 4 = Agree, 3 = Neither agree nor disagree, 2 = Disagree, 1 = Strongly Disagree	Pre-Survey
Q6_12	People who get worked up about climate change seem strange to me.	5 = Strongly Agree, 4 = Agree, 3 = Neither agree nor disagree, 2 = Disagree, 1 = Strongly Disagree	Pre-Survey
Q6_13	I identify as a person who believes in climate change.	5 = Strongly Agree, 4 = Agree, 3 = Neither agree nor disagree, 2 = Disagree, 1 = Strongly Disagree	Pre-Survey
Q7_1	There is convincing evidence that human activities are altering the Earth’s climate.	5 = Strongly Agree, 4 = Agree, 3 = Neither agree nor disagree, 2 = Disagree, 1 = Strongly Disagree	Post-Survey
Q7_2	Atmospheric concentration of carbon dioxide is increasing.	5 = Strongly Agree, 4 = Agree, 3 = Neither agree nor disagree, 2 = Disagree, 1 = Strongly Disagree	Post-Survey
Q7_3	Climate change has had an impact on recent extreme weather events.	5 = Strongly Agree, 4 = Agree, 3 = Neither agree nor disagree, 2 = Disagree, 1 = Strongly Disagree	Post-Survey
Q7_4	Human activities have too small of an impact to affect something as large as the earth’s climate.	5 = Strongly Agree, 4 = Agree, 3 = Neither agree nor disagree, 2 = Disagree, 1 = Strongly Disagree	Post-Survey
Q7_5	Most scientists accept that human activities are altering the earth’s climate.	5 = Strongly Agree, 4 = Agree, 3 = Neither agree nor disagree, 2 = Disagree, 1 = Strongly Disagree	Post-Survey
Q7_6	Scientists are largely divided as to whether or not humans are the primary cause of climate change.	5 = Strongly Agree, 4 = Agree, 3 = Neither agree nor disagree, 2 = Disagree, 1 = Strongly Disagree	Post-Survey
Q7_7	Climate change is not a serious problem.	5 = Strongly Agree, 4 = Agree, 3 = Neither agree nor disagree, 2 = Disagree, 1 = Strongly Disagree	Post-Survey
Q7_8	Climate change poses a serious risk to human health, safety, and prosperity.	5 = Strongly Agree, 4 = Agree, 3 = Neither agree nor disagree, 2 = Disagree, 1 = Strongly Disagree	Post-Survey
Q7_9	Governments need to act to mitigate climate change.	5 = Strongly Agree, 4 = Agree, 3 = Neither agree nor disagree, 2 = Disagree, 1 = Strongly Disagree	Post-Survey
Q7_10	Individuals need to act to mitigate climate change.	5 = Strongly Agree, 4 = Agree, 3 = Neither agree nor disagree, 2 = Disagree, 1 = Strongly Disagree	Post-Survey
Q7_11	People who accept that humans are causing climate change are very different from me.	5 = Strongly Agree, 4 = Agree, 3 = Neither agree nor disagree, 2 = Disagree, 1 = Strongly Disagree	Post-Survey
Q7_12	People who get worked up about climate change seem strange to me.	5 = Strongly Agree, 4 = Agree, 3 = Neither agree nor disagree, 2 = Disagree, 1 = Strongly Disagree	Post-Survey
Q7_13	I identify as a person who believes in climate change.	5 = Strongly Agree, 4 = Agree, 3 = Neither agree nor disagree, 2 = Disagree, 1 = Strongly Disagree	Post-Survey
Q8	Gender	3 = Other, 2 = Female, 1 = Male
Q9	Race	6 = Other, 5 = Native Hawaiian or Pacific Islander, 4 = Asian, 3 = American Indian or Alaskan Native, 2 = Black or African American, 1 = White
Q14	Which of the following describes your political ideology?	5 = Very Conservative, 4 = Conservative, 3 = Middle of the road, 2 = Liberal, 1 = Very Liberal
Comprehension_Check_Score	3 questions to see if they were paying attention to the video	15 = 3/3, 10 = 2/3, 5 = 1/3, 0 = 0/3
Condition	Video presented	3 = Elite Cues, 2 = Consensus Messaging, 1 = Engaging Science Lecture
Bin_Pol_Id	Which of the following describes your political ideology?	4 = Very Conservative or Conservative, 3 = Middle of the road, 2 = Liberal or Very Liberal

## Sheet: Responses
Respondent	Q6_1	Q6_2	Q6_3	Q6_4	Q6_5	Q6_6	Q6_7	Q6_8	Q6_9	Q6_10	Q6_11	Q6_12	Q6_13	Q7_1	Q7_2	Q7_3	Q7_4	Q7_5	Q7_6	Q7_7	Q7_8	Q7_9	Q7_10	Q7_11	Q7_12	Q7_13	Q8	Q9	Q14	Comprehension_Check_Score	Condition	Bin_Pol_Id
Respondent 1	5	4	4	4	4	3	2	4	4	5	3	4	4	4	4	4	2	5	4	2	5	5	4	3	3	4	1	4	4	15	2	4
Respondent 2	5	4	5	2	4	3	2	4	4	4	2	3	4	4	4	5	2	3	3	2	4	4	4	2	2	4	2	1	3	15	3	3
Respondent 3	3	5	4	2	5	5	3	3	5	4	4	2	4	2	2	2	3	2	2	2	1	1	2	3	3	2	1	4	4	15	1	4
Respondent 4	4	3	4	2	5	4	2	4	4	4	3	4	3	4	3	4	2	4	3	2	4	4	4	3	4	3	2	1	4	15	1	4
Respondent 5	5	5	5	1	4	1	1	5	5	4	1	2	5	5	5	5	1	5	2	1	5	5	5	1	1	5	1	1	2	15	3	2
Respondent 6	5	4	4	1	4	2	1	5	5	5	1	2	5	5	5	5	1	5	1	1	5	5	5	1	1	5	2	1	3	15	3	3
Respondent 7	4	3	3	2	4	4	3	3	3	3	3	3	3	4	5	3	1	5	1	2	4	4	4	2	2	4	2	1	3	15	2	3
Respondent 8	5	5	5	1	5	2	1	5	5	4	2	1	5	5	5	5	1	5	2	1	5	5	5	2	2	5	2	1	3	15	1	3
Respondent 9	5	4	5	1	3	3	1	5	5	5	2	2	5	5	5	5	1	5	1	1	5	5	5	1	2	5	2	6	2	15	2	2
Respondent 10	4	3	5	3	5	2	2	5	4	5	2	2	5	5	3	5	3	5	1	1	4	4	4	1	2	5	1	1	4	15	1	4
Respondent 11	5	5	5	1	5	1	1	5	5	4	1	1	5	5	5	5	1	5	1	1	5	5	4	1	1	5	2	1	2	15	3	2
Respondent 12	5	3	3	2	5	2	2	5	4	5	1	2	5	5	4	4	2	5	2	2	5	5	5	5	2	5	2	1	3	15	1	3
Respondent 13	4	5	5	2	4	3	1	5	5	5	2	1	5	4	5	5	2	4	3	1	5	5	5	2	1	5	2	1	3	15	1	3
Respondent 14	5	4	5	1	5	2	1	5	5	5	1	1	5	5	4	5	1	5	2	5	5	5	5	1	1	5	2	2	2	15	3	2
Respondent 15	5	5	4	1	5	2	1	5	5	5	1	1	5	5	5	4	1	5	1	1	5	5	5	1	1	5	2	1	2	15	2	2
Respondent 16	4	3	5	2	5	3	1	5	4	4	2	2	4	4	3	5	3	5	4	1	5	4	5	2	2	5	2	2	3	15	1	3
Respondent 17	5	4	4	2	5	2	1	5	5	5	2	2	5	5	5	5	1	5	1	1	5	5	5	2	2	5	1	1	4	15	2	4
Respondent 18	5	3	2	1	5	2	2	4	5	5	2	3	4	3	4	3	3	4	5	2	3	2	5	4	4	4	2	1	3	15	3	3
Respondent 19	5	4	4	1	5	3	1	4	2	4	1	2	4	4	3	4	2	5	3	1	2	5	4	3	2	4	1	2	3	15	3	3
Respondent 20	4	4	4	2	5	3	3	4	4	4	3	4	4	5	5	5	2	5	1	2	5	5	1	2	3	4	1	1	4	15	2	4
Respondent 21	4	3	4	2	5	3	2	4	4	4	2	2	3	4	3	4	1	4	2	1	4	4	4	2	1	4	1	1	4	15	1	4
Respondent 22	5	3	3	3	5	4	2	4	5	5	2	4	4	5	3	4	2	5	1	2	5	5	4	2	2	5	1	1	4	15	2	4
Respondent 23	1	4	3	4	4	3	3	4	3	2	3	4	2	2	4	4	3	2	3	4	4	3	3	2	4	1	1	1	5	15	3	4
Respondent 24	3	3	4	2	4	4	2	4	4	5	3	2	3	5	3	3	1	4	3	2	4	4	4	3	2	4	2	1	3	15	1	3
Respondent 25	5	5	5	1	5	4	1	4	4	4	3	1	5	2	5	5	1	3	4	1	5	4	5	2	1	5	2	1	4	15	2	4
Respondent 26	5	3	5	1	4	2	1	5	5	4	3	1	5	5	4	4	1	4	2	1	4	5	5	3	2	5	2	1	1	15	1	2
Respondent 27	4	4	3	2	4	2	3	2	4	2	2	3	4	4	4	2	3	4	2	3	4	4	2	3	3	4	1	1	3	15	3	3
Respondent 28	4	3	4	1	4	3	1	5	3	4	1	3	4	5	4	4	1	4	1	1	5	4	4	1	3	4	2	1	3	10	2	3
Respondent 29	2	5	5	1	5	5	2	5	5	5	2	3	5	5	5	5	2	5	5	2	5	5	5	5	2	5	2	1	4	15	1	4
Respondent 30	5	4	5	1	5	2	1	4	5	5	2	3	4	5	4	4	2	5	2	1	5	5	5	2	2	4	2	1	4	15	1	4
Respondent 31	5	4	4	2	4	3	2	5	5	4	1	2	4	5	4	5	2	4	2	1	5	5	5	1	1	5	2	4	3	15	3	3
Respondent 32	1	5	5	1	4	2	1	5	5	5	2	3	5	5	5	5	1	5	3	1	5	5	5	1	3	5	2	1	3	15	2	3
Respondent 33	3	4	3	2	4	2	2	3	3	4	3	2	3	4	3	4	2	4	2	2	4	3	4	2	2	3	1	1	3	15	1	3
Respondent 34	5	5	5	1	5	2	1	5	5	5	1	1	5	5	5	5	1	5	1	1	5	5	5	1	1	5	2	1	3	15	1	3
Respondent 35	4	4	4	2	3	2	2	5	4	4	3	2	5	5	4	4	1	5	1	1	5	4	5	2	2	4	2	1	4	15	2	4
Respondent 36	4	4	5	1	4	4	1	4	4	4	2	2	5	5	4	5	2	4	4	1	5	4	5	1	2	5	2	4	3	15	3	3
Respondent 37	4	3	2	1	4	4	2	4	4	4	3	4	4	4	4	4	2	4	3	2	4	4	4	2	4	4	1	1	4	15	1	4
Respondent 38	5	1	5	1	4	1	1	5	5	5	1	2	5	5	5	5	2	4	2	2	5	5	5	1	2	5	2	1	3	15	1	3
Respondent 39	4	5	4	2	5	5	2	5	4	5	2	4	2	2	5	4	2	5	1	2	2	4	5	4	2	2	1	1	4	15	1	4
Respondent 40	5	5	4	1	5	1	1	5	5	5	1	1	5	5	5	4	1	5	1	1	5	5	5	1	1	5	2	6	2	15	2	2
Respondent 41	5	5	5	2	5	3	1	5	5	5	1	1	5	5	5	5	1	5	2	1	5	5	5	1	1	5	1	4	1	15	1	2
Respondent 42	5	5	4	1	5	1	1	5	5	5	1	3	5	5	5	5	1	5	1	1	5	5	5	1	3	5	1	1	2	15	1	2
Respondent 43	4	4	4	1	5	3	1	4	4	4	2	2	4	4	4	4	4	4	4	1	4	4	4	2	2	4	2	4	4	15	2	4
Respondent 44	1	5	5	2	4	4	1	5	5	5	1	1	5	5	5	5	1	5	1	1	5	5	5	1	1	5	2	1	2	15	2	2
Respondent 45	5	5	5	1	4	3	1	5	5	5	1	1	5	5	5	4	1	4	3	1	5	5	5	1	1	5	2	1	2	15	2	2
Respondent 46	5	4	5	1	3	5	1	5	5	5	1	1	5	5	4	5	1	5	1	1	5	5	5	1	1	5	2	1	2	15	2	2
Respondent 47	5	5	5	4	5	1	1	5	4	4	1	1	5	5	5	5	1	4	1	1	5	5	5	1	1	5	1	2	2	15	3	2
Respondent 48	4	5	4	3	5	4	3	4	2	3	4	2	4	5	5	5	2	5	5	1	5	4	5	4	4	4	1	1	4	15	2	4
Respondent 49	4	4	3	1	5	3	2	4	3	4	3	3	4	3	4	4	1	4	4	2	4	2	4	3	3	4	1	4	3	15	2	3
Respondent 50	4	3	4	2	3	4	2	4	3	3	2	3	4	4	3	4	2	4	4	2	4	3	3	3	3	4	2	2	3	15	3	3
Respondent 51	5	3	3	1	4	4	2	5	4	4	2	4	5	5	3	3	1	5	1	1	5	4	4	1	5	5	1	1	4	15	2	4
Respondent 52	5	3	3	2	4	2	3	4	4	3	2	3	3	3	3	4	2	4	3	1	4	4	4	4	4	3	1	1	4	15	3	4
Respondent 53	5	4	5	1	5	2	1	5	5	5	1	1	5	5	4	5	1	5	1	1	5	5	5	1	1	5	2	2	2	15	1	2
Respondent 54	1	1	2	1	1	4	2	1	1	1	2	3	2	4	3	3	1	5	2	2	5	5	5	3	3	4	1	1	3	15	2	3
Respondent 55	5	5	5	1	5	1	1	5	5	5	1	1	5	5	5	5	1	5	1	1	5	5	5	1	1	5	2	1	3	15	1	3
Respondent 56	3	3	4	1	3	2	2	3	4	4	3	3	4	4	4	3	2	4	2	3	3	4	4	3	3	4	2	1	4	15	1	4
Respondent 57	4	3	4	2	4	3	1	4	4	4	2	2	4	4	3	4	2	4	3	1	4	4	4	1	1	4	2	1	3	15	2	3
Respondent 58	4	5	4	2	4	2	3	4	3	4	2	3	4	4	4	4	2	4	2	2	4	3	3	2	3	4	2	1	3	15	1	3
Respondent 59	5	5	4	1	5	1	1	5	5	4	1	3	3	5	5	5	1	5	1	1	5	5	4	1	3	3	1	6	2	15	1	2
Respondent 60	5	5	4	3	2	4	2	2	4	4	1	3	3	5	3	4	4	3	4	4	4	4	5	5	1	3	1	1	3	15	1	3
Respondent 61	5	5	4	2	4	2	1	4	5	4	1	3	4	5	5	4	1	5	1	2	4	5	4	2	3	4	1	1	2	15	2	2
Respondent 62	4	3	4	2	4	2	1	4	4	4	2	3	5	5	4	5	1	4	3	2	5	4	5	3	3	5	1	4	3	15	3	3
Respondent 63	2	3	2	1	4	2	3	4	3	3	3	3	2	4	3	3	1	3	2	4	4	2	2	2	2	2	1	1	4	15	1	4
Respondent 64	4	3	4	3	3	3	2	3	4	4	3	2	4	4	3	4	2	4	3	2	4	4	4	2	2	4	2	1	4	15	1	4
Respondent 65	2	4	4	2	4	4	2	4	4	4	2	3	2	4	4	4	4	5	1	1	5	3	4	3	2	3	2	1	4	15	2	4
Respondent 66	4	4	3	3	4	2	2	4	4	2	3	3	4	4	4	4	2	4	2	2	4	4	2	3	3	4	1	1	4	15	1	4
Respondent 67	4	3	4	2	3	3	1	4	3	4	3	3	3	5	3	4	2	3	3	1	4	3	4	2	3	4	2	1	3	15	2	3
Respondent 68	5	3	4	2	4	3	2	3	4	3	3	3	3	4	3	4	2	4	1	2	4	3	4	3	3	4	1	1	5	15	2	4
Respondent 69	5	5	5	1	5	1	1	5	5	5	1	1	5	5	5	5	1	5	1	1	5	5	5	1	1	5	2	4	3	15	2	3
Respondent 70	5	4	5	1	5	3	1	5	4	4	4	4	4	5	5	5	1	5	1	1	5	5	4	3	4	4	2	1	4	15	2	4
Respondent 71	4	3	4	1	4	3	1	4	4	4	1	2	4	4	4	4	1	5	4	1	5	4	4	1	4	4	2	1	2	15	2	2
Respondent 72	5	5	5	1	5	3	1	4	5	5	2	4	5	5	5	5	1	5	2	1	5	5	5	1	2	5	2	1	1	15	1	2
Respondent 73	5	4	5	1	5	1	1	5	5	5	1	1	5	5	5	5	1	5	1	1	5	5	5	1	1	5	3	1	1	15	1	2
Respondent 74	5	4	5	1	2	4	1	5	5	5	1	1	5	5	5	5	1	4	4	1	5	5	5	1	1	5	2	2	2	15	1	2
Respondent 75	4	5	5	4	3	2	2	5	4	4	2	2	4	5	4	5	2	4	2	1	5	5	5	1	1	4	1	1	3	15	1	3
Respondent 76	3	4	4	3	2	4	2	4	3	3	2	2	3	3	4	4	3	2	4	2	3	3	3	2	2	3	1	1	4	15	3	4
Respondent 77	4	3	3	3	3	4	3	3	3	4	3	4	3	3	4	2	4	3	3	2	3	3	3	4	3	4	1	4	3	15	2	3
Respondent 78	4	5	4	2	4	2	1	4	4	5	2	2	4	5	5	5	1	4	2	1	5	4	5	2	2	5	1	1	4	10	1	4
Respondent 79	5	2	4	1	4	2	1	5	4	4	4	2	4	5	4	5	2	4	2	1	5	5	5	4	2	4	2	2	2	15	3	2
Respondent 80	5	5	5	2	5	1	1	5	1	5	1	1	5	5	5	5	1	5	1	1	5	5	5	1	1	5	2	2	1	15	1	2
Respondent 81	4	4	4	1	4	2	2	4	4	4	3	3	4	4	4	4	1	4	2	1	5	5	5	2	2	4	1	1	4	15	3	4
Respondent 82	2	3	2	4	5	4	4	3	2	2	3	4	1	3	3	4	4	3	4	2	2	2	3	3	4	2	1	1	5	15	1	4
Respondent 83	5	5	4	1	5	3	2	5	4	4	2	4	4	5	5	5	1	5	1	2	5	4	5	2	2	5	1	1	4	15	3	4
Respondent 84	5	3	5	1	4	3	1	5	5	5	3	2	5	5	5	4	1	5	2	1	5	5	5	1	1	5	2	2	2	15	3	2
Respondent 85	4	3	5	2	4	2	1	5	4	5	2	2	5	4	3	4	2	4	4	1	5	5	5	2	2	5	2	1	2	15	3	2
Respondent 86	5	5	4	1	5	2	1	5	5	5	2	3	5	5	5	4	1	3	3	1	5	5	4	2	3	5	1	2	2	15	1	2
Respondent 87	5	3	2	2	5	4	2	5	5	4	2	2	5	5	3	4	2	4	2	1	5	5	5	2	2	5	2	1	4	15	3	4
Respondent 88	4	4	5	1	4	2	4	5	5	5	1	1	5	5	4	4	1	4	1	1	5	5	5	1	1	5	2	1	3	15	2	3
Respondent 89	5	5	5	1	5	1	1	5	5	5	1	1	5	5	5	5	1	5	1	1	5	5	5	1	1	5	1	1	2	15	3	2
Respondent 90	4	3	2	2	4	3	4	2	3	2	3	4	3	4	4	3	4	4	3	4	3	4	4	3	4	3	1	1	5	15	2	4
Respondent 91	4	3	3	1	3	3	2	4	4	4	2	2	4	5	4	5	1	4	2	1	4	4	5	2	2	5	1	1	4	15	2	4
Respondent 92	5	4	4	1	5	3	1	5	5	4	2	2	4	5	4	4	2	4	2	1	4	5	4	2	2	5	1	1	3	15	3	3
Respondent 93	5	4	5	3	5	3	1	5	5	5	3	3	3	4	3	5	1	3	3	1	5	5	5	3	3	5	1	6	3	15	1	3
Respondent 94	5	5	5	2	5	2	1	5	5	5	2	2	5	5	5	5	2	5	1	1	5	5	5	2	2	5	1	1	2	15	2	2
Respondent 95	4	4	4	2	4	3	3	4	3	4	3	3	4	4	4	4	2	4	2	2	4	3	4	3	3	3	1	1	4	15	2	4
Respondent 96	3	4	4	3	4	2	2	4	4	4	2	1	4	5	5	5	1	5	5	1	5	4	5	1	1	5	1	2	3	15	2	3
Respondent 97	5	4	5	1	2	3	1	5	5	5	1	1	5	5	5	5	1	5	4	1	5	5	5	1	1	5	2	4	3	15	1	3
Respondent 98	5	3	5	1	3	3	1	5	5	5	1	1	5	5	3	5	1	4	3	1	5	5	5	1	1	5	2	1	2	15	3	2
Respondent 99	5	3	3	1	5	1	1	5	5	5	1	1	5	5	4	5	1	5	1	1	5	5	5	1	1	5	2	1	3	15	2	3
Respondent 100	5	4	4	1	4	4	1	5	5	5	1	1	4	5	4	5	1	5	3	1	5	5	5	1	1	5	1	2	1	15	3	2
Respondent 101	4	3	4	2	3	3	2	4	3	4	3	2	3	4	3	4	2	4	2	2	4	4	4	2	2	4	2	1	3	15	2	3
Respondent 102	4	4	4	2	5	2	2	4	4	5	2	2	4	4	4	3	3	4	3	2	4	4	4	2	2	4	2	1	4	15	3	4
Respondent 103	5	5	5	1	5	2	1	5	5	5	1	1	5	5	5	5	1	5	1	1	5	5	5	1	1	5	2	1	4	15	2	4
Respondent 104	1	5	5	1	1	3	1	5	5	5	1	2	5	5	5	3	1	5	1	1	5	5	5	1	1	5	2	4	3	15	1	3
Respondent 105	5	4	5	1	4	4	1	5	5	5	1	1	5	5	4	5	1	4	2	1	5	5	5	1	1	5	2	1	2	15	2	2
Respondent 106	5	3	5	1	5	1	1	5	5	5	1	1	5	5	3	5	1	5	1	1	5	5	5	1	1	5	2	2	2	15	2	2
Respondent 107	4	3	3	1	5	3	1	5	5	5	2	3	5	4	3	3	1	5	3	1	5	5	5	3	1	4	2	2	2	15	3	2
Respondent 108	4	3	3	2	4	3	2	2	3	3	2	2	2	4	3	4	2	4	3	2	4	3	3	2	2	2	2	1	4	15	3	4
Respondent 109	4	3	5	2	4	2	1	5	3	4	3	4	3	4	4	5	1	5	1	1	5	4	5	3	3	4	2	1	4	15	2	4
Respondent 110	5	5	5	1	4	2	1	5	5	5	1	1	5	5	5	5	1	4	2	1	5	5	5	1	1	5	2	1	2	15	3	2
Respondent 111	5	2	5	1	5	3	1	5	5	5	2	2	5	5	4	5	1	5	3	1	5	5	5	2	2	5	2	1	3	15	3	3
Respondent 112	4	4	4	1	2	2	2	4	4	4	4	1	4	4	4	4	2	2	2	1	4	4	4	4	2	4	2	2	3	15	2	3
Respondent 113	5	5	5	1	5	1	1	5	1	5	1	2	5	5	4	5	1	4	2	1	5	5	5	1	1	5	1	2	2	15	3	2
Respondent 114	1	3	4	2	4	2	1	5	5	5	5	1	5	5	4	4	1	5	1	1	5	5	5	5	1	5	2	2	1	15	2	2
Respondent 115	5	5	5	1	5	1	1	5	5	5	1	1	5	5	5	5	1	5	1	1	5	5	5	1	1	5	1	1	2	15	2	2
Respondent 116	4	3	4	2	4	2	1	5	5	5	1	2	5	4	3	5	1	4	3	1	5	5	5	2	2	5	2	1	2	15	3	2
Respondent 117	4	4	4	2	3	5	1	4	3	3	2	3	4	4	4	4	2	4	3	2	5	4	4	2	1	4	2	1	4	15	3	4
Respondent 118	5	5	5	1	5	5	1	5	4	4	2	3	4	5	5	5	1	5	4	5	4	5	4	2	3	4	2	1	4	15	3	4
Respondent 119	5	3	5	1	4	2	1	5	5	5	1	2	5	5	4	5	1	5	2	1	5	5	5	1	1	5	2	1	3	15	2	3
Respondent 120	4	4	1	1	4	3	1	5	5	5	1	2	4	4	4	4	1	4	3	1	5	5	5	2	2	4	2	1	3	15	1	3
Respondent 121	3	4	4	2	3	4	2	5	2	4	3	4	3	5	5	4	2	4	2	2	4	2	4	3	3	4	2	1	4	15	2	4
Respondent 122	5	4	5	1	5	2	5	5	5	4	1	1	5	5	4	5	1	5	1	1	5	5	4	1	1	5	2	1	2	15	2	2
Respondent 123	5	5	5	1	5	1	1	5	5	5	1	1	5	5	5	5	1	5	1	1	5	5	5	1	1	5	2	1	3	15	2	3
Respondent 124	5	4	4	2	5	5	1	5	5	5	1	1	5	4	3	2	4	5	4	1	5	5	5	2	1	5	1	1	4	15	3	4
Respondent 125	5	5	4	1	5	2	2	4	4	4	2	2	4	5	4	4	1	5	2	1	4	5	4	2	2	5	1	1	3	15	1	3
Respondent 126	5	4	5	1	5	1	1	5	5	5	1	1	5	5	4	5	1	5	1	1	5	5	5	1	1	5	2	2	1	15	1	2
Respondent 127	1	4	1	4	4	2	5	1	3	4	4	4	4	2	4	4	4	3	3	4	2	4	5	4	4	4	1	1	5	15	3	4
Respondent 128	3	4	4	2	4	4	2	4	4	4	4	2	4	4	3	4	4	3	2	1	4	4	4	2	2	4	2	4	3	15	2	3
Respondent 129	4	3	3	4	4	2	2	5	5	4	3	3	3	4	3	5	1	4	4	1	4	2	5	3	2	3	2	2	2	15	2	2
Respondent 130	5	5	4	1	4	4	1	4	4	5	2	2	4	5	5	5	1	4	2	1	5	5	5	1	1	5	1	1	4	15	3	4
Respondent 131	5	4	2	1	4	4	4	4	2	4	2	2	4	4	4	4	2	4	4	4	4	2	4	4	2	4	2	1	4	15	3	4
Respondent 132	3	3	3	3	4	4	2	4	3	3	3	4	4	4	3	4	2	3	3	2	3	3	4	4	3	4	1	4	3	15	1	3
Respondent 133	5	5	5	1	4	2	1	5	5	5	1	1	5	4	3	5	1	4	3	1	5	5	5	1	1	5	2	6	1	15	1	2
Respondent 134	4	4	4	2	4	3	3	3	3	4	3	3	3	4	4	4	3	4	4	2	4	4	4	3	2	4	2	1	4	15	1	4
Respondent 135	5	5	5	1	5	1	1	5	5	5	1	1	5	5	5	5	1	5	1	1	5	5	5	1	1	5	1	1	1	15	3	2
Respondent 136	5	5	5	1	5	1	1	5	4	5	1	3	5	5	5	4	1	5	1	1	5	5	5	1	1	5	1	4	3	15	1	3
Respondent 137	5	5	4	1	5	1	1	5	5	4	1	2	5	5	5	4	1	5	1	1	5	5	4	1	2	5	1	4	3	15	1	3
Respondent 138	2	3	2	3	3	4	2	3	3	4	4	5	3	4	3	4	3	3	4	2	4	5	4	3	4	3	2	1	4	15	3	4
Respondent 139	4	3	4	1	4	4	1	5	4	5	2	2	4	4	4	4	1	3	4	1	5	4	5	1	2	4	2	1	3	15	3	3
Respondent 140	5	4	5	1	5	3	1	5	5	5	1	2	5	5	5	5	1	5	2	1	5	5	5	1	1	5	2	4	2	15	3	2
Respondent 141	5	5	5	1	4	4	1	5	5	5	1	2	5	5	5	5	1	4	4	1	5	5	5	1	1	5	2	4	1	15	1	2
Respondent 142	4	2	3	2	4	4	2	3	3	3	3	4	2	3	4	3	3	4	2	2	4	3	3	3	3	3	2	1	3	15	2	3
Respondent 143	5	5	5	2	4	1	1	4	4	5	2	2	4	4	4	5	2	5	2	4	5	4	4	2	2	4	1	4	3	15	1	3
Respondent 144	4	4	2	2	4	3	2	4	4	4	2	2	4	4	4	3	2	4	4	2	4	4	4	2	4	4	1	4	3	15	2	3
Respondent 145	5	4	5	1	5	2	1	5	5	5	1	2	5	5	4	5	1	5	1	1	5	5	5	1	2	5	1	1	4	15	3	4
Respondent 146	5	3	4	1	2	2	2	5	3	4	2	2	4	2	4	4	2	3	2	1	4	4	4	2	4	5	2	1	3	15	3	3
Respondent 147	5	4	4	1	4	2	5	5	5	5	1	2	5	5	4	4	1	5	1	1	5	4	5	1	1	5	2	1	3	15	2	3
Respondent 148	4	4	5	1	5	3	1	5	4	4	1	2	5	5	1	5	1	5	1	1	5	4	5	1	1	5	2	1	3	15	2	3
Respondent 149	4	4	3	3	4	3	2	4	3	4	4	2	3	3	4	2	3	4	3	3	4	3	3	4	2	3	1	1	4	15	2	4
Respondent 150	5	4	4	2	4	2	2	5	4	5	3	3	4	4	4	4	2	4	2	1	4	4	5	3	3	4	1	1	4	15	1	4
Respondent 151	4	5	4	1	5	1	1	5	5	5	1	2	5	5	5	4	1	5	1	1	5	5	5	1	1	5	1	4	3	15	3	3
Respondent 152	5	5	5	1	5	3	1	5	5	5	1	1	5	5	5	5	1	5	1	1	5	5	5	1	1	5	2	4	3	15	1	3
Respondent 153	5	3	4	2	3	3	1	5	3	5	2	2	3	2	5	5	1	5	1	1	5	5	5	2	1	5	2	1	3	15	2	3
Respondent 154	3	4	3	4	5	3	3	3	3	3	5	5	3	3	4	3	4	3	2	3	3	3	3	5	4	3	1	1	5	15	2	4
Respondent 155	5	4	5	1	5	1	1	5	5	5	1	1	5	5	5	5	1	5	1	1	5	5	5	1	1	5	1	1	1	15	3	2
Respondent 156	4	3	3	2	4	2	1	4	4	4	2	3	4	4	4	4	2	4	2	2	4	4	4	2	2	4	1	1	3	15	2	3
Respondent 157	4	4	5	2	5	2	1	5	3	4	3	2	4	4	5	5	1	5	1	1	5	4	5	1	1	5	1	1	3	15	3	3
Respondent 158	5	5	5	1	5	3	1	5	5	5	1	1	5	5	5	5	1	5	3	1	5	5	5	1	1	5	2	1	2	15	3	2
Respondent 159	4	4	2	1	5	2	2	4	4	4	2	4	5	5	4	2	1	5	1	2	4	4	4	2	4	5	1	1	4	15	2	4
Respondent 160	4	5	4	4	5	4	4	4	4	4	4	5	3	5	5	5	2	5	1	2	5	4	5	4	5	4	2	1	4	15	2	4
Respondent 161	5	5	5	1	4	4	1	5	5	5	1	1	5	5	5	5	1	5	2	1	5	5	5	1	1	5	2	1	2	15	3	2
Respondent 162	2	3	3	3	3	4	2	4	4	4	4	3	3	2	4	3	3	4	2	2	4	4	4	4	3	3	1	1	4	15	2	4
Respondent 163	5	5	5	1	5	2	1	5	5	5	1	1	5	5	5	5	1	5	1	1	5	5	5	1	1	5	2	6	2	15	1	2
Respondent 164	4	4	4	1	4	4	1	5	5	5	2	2	5	5	4	3	1	5	2	1	4	5	5	2	2	4	2	1	4	15	1	4
Respondent 165	5	5	4	2	5	1	2	4	2	2	1	4	1	5	5	4	2	5	1	4	5	4	4	2	4	4	1	1	4	15	3	4
Respondent 166	5	3	4	1	5	5	1	5	5	4	2	1	1	5	4	5	1	5	1	1	5	5	5	1	1	3	2	4	3	15	3	3
Respondent 167	5	4	5	1	5	2	1	5	5	5	1	1	5	5	4	5	1	5	1	1	5	5	5	1	1	5	1	4	1	15	1	2
Respondent 168	5	5	5	1	5	1	1	5	5	5	1	1	5	5	5	5	1	5	1	1	5	5	5	1	1	5	2	1	1	15	3	2
Respondent 169	5	3	3	1	3	2	1	4	5	5	1	1	5	5	3	4	1	4	3	1	5	5	5	1	1	5	2	2	3	15	1	3
Respondent 170	4	5	4	1	4	3	1	5	5	5	4	1	5	5	5	4	1	4	3	1	5	5	5	1	1	5	2	1	2	15	3	2
Respondent 171	5	5	5	1	5	2	1	5	5	5	1	1	5	5	5	5	1	5	1	1	5	5	5	1	1	5	2	1	2	15	3	2
Respondent 172	4	3	5	1	4	3	2	4	4	4	3	3	4	4	5	5	2	4	2	2	4	4	4	2	3	3	2	1	4	15	2	4
Respondent 173	5	5	5	1	5	2	1	5	5	5	1	1	5	5	5	5	1	5	2	1	5	5	5	1	1	5	1	1	2	15	1	2
Respondent 174	5	4	3	1	5	2	3	4	5	4	2	1	4	5	5	4	4	5	1	1	4	5	4	2	1	4	2	1	3	15	2	3
Respondent 175	5	5	4	2	5	2	1	5	4	5	2	3	4	5	5	5	1	5	2	1	5	5	5	1	3	4	1	1	4	15	3	4
Respondent 176	5	5	5	1	4	3	1	5	5	5	1	1	5	5	5	5	1	5	1	1	5	5	5	1	1	5	1	1	3	15	2	3
Respondent 177	4	5	5	2	5	1	1	5	5	4	3	2	5	5	5	4	2	5	1	1	5	5	3	3	2	5	1	6	3	15	2	3
Respondent 178	4	3	1	2	4	5	3	3	4	4	3	4	3	4	3	1	4	4	4	2	4	4	3	3	5	3	1	1	5	15	2	4
Respondent 179	4	5	4	4	4	4	1	4	4	4	2	2	4	4	4	4	2	5	2	2	4	4	4	2	2	4	1	1	5	15	2	4
Respondent 180	5	5	5	1	5	2	1	5	5	5	5	3	5	5	5	5	1	4	2	1	5	4	5	1	3	5	1	4	3	15	1	3
Respondent 181	4	4	4	1	3	3	1	4	5	5	2	2	4	4	4	4	2	4	4	1	4	5	5	2	3	4	2	4	3	15	1	3
Respondent 182	3	4	3	4	3	3	3	3	3	3	4	4	2	4	3	3	4	3	3	4	4	3	3	4	4	2	1	1	5	15	1	4
Respondent 183	4	5	2	5	4	4	4	2	2	2	3	4	4	4	4	4	2	4	2	3	4	3	4	3	4	4	1	1	4	15	3	4
Respondent 184	5	4	3	1	5	2	2	5	4	4	2	2	4	5	5	3	1	5	1	1	5	4	5	2	2	4	1	1	4	15	2	4
